# Supplementary material for: Microwell culture platform maintains viability and mass of human pancreatic islets
Source: Front Endocrinol (Lausanne). 2022 Nov 17;13:1015063. doi: 10.3389/fendo.2022.1015063 (PMC9712283; doi:10.3389/fendo.2022.1015063)
Supplement: Supplementary file 1 [file Table_1.xlsx]

## Sheet: Table S1
Supplementary Table 1. Donor characteristics for islet isolations
Donor identifier (corresponding to the donor ID in the Results)	Donor A	Donor B	Donor C
Date of islet isolation	2021-08-20	2021-11-17	2021-12-16
Donor age (years)	62	54	45
Donor sex (M/F)	F	F	F
Donor BMI (kg/m2)	26.8	26.8	25.2
Donor HbA1c or other measure of blood glucose control	6.2	5.7	4.9
Origin/source of islets	IIDP	IIDP	IIDP
Islet isolation center	SC-ICRC	SC-ICRC	SC-ICRC
Donor history of diabetes? Yes/No	No	No	No
Diabetes duration (years)	n/a	n/a	n/a
Glucose-lowering therapy at time of death	n/a	n/a	n/a
Donor cause of death	Stroke	Stroke	Anoxia
Cold ischemia time (h:m)	07:59:00	11:38:00	09:39:00
Islet score	8	9	8
Islet Grade (A-F)	B	A	B
Post-isolation IEQ	299767	364958	137358
Post-isolation IPN	187500	281500	139500
Abbreviations
BMI: Body Mass Index
IIDP: The Integrated Islet Distribution Program
SC-ICRC: Southern California Islet Cell Resource Center
IEQ: Islet equivalent
IPN: Islet particle number
