# Supplementary material for: Microwell culture platform maintains viability and mass of human pancreatic islets
Source: Front Endocrinol (Lausanne). 2022 Nov 17;13:1015063. doi: 10.3389/fendo.2022.1015063 (PMC9712283; doi:10.3389/fendo.2022.1015063)
Supplement: Supplementary file 2 [file Table_2.xlsx]

## Sheet: Sheet1 (2)
Supplementary Table 2. Antibodies for immunofluorescence staining
Primary antibody	Primary / secondary	Company	Dilution
Guinea pig anti-insulin	Primary	DAKO	1:500
Mouse anti-glucagon	Primary	Sigma	1:1000
Goat anti-somatostatin	Primary	Santa Cruz	1:1000
Alexa Fluor 488 AffiniPure Donkey Anti-Guinea Pig IgG (H+L)	Secondary	Jackson Immunoresearch Laboratories	1:500
Cy5 AffiniPure Donkey Anti-Mouse IgG (H+L)	Secondary	Jackson Immunoresearch Laboratories	1:500
Cy3 AffiniPure Donkey Anti-Goat IgG (H+L)	Secondary	Jackson Immunoresearch Laboratories	1:500
DAPI	n/a	MilliporeSigma	1:1000
