# Supplementary material for: Microwell culture platform maintains viability and mass of human pancreatic islets
Source: Front Endocrinol (Lausanne). 2022 Nov 17;13:1015063. doi: 10.3389/fendo.2022.1015063 (PMC9712283; doi:10.3389/fendo.2022.1015063)
Supplement: Supplementary file 3 [file Table_3.xlsx]

## Sheet: Sheet1 (2)
Supplementary Table 3. Antibodies for immunohistochemistry
Primary antibody	Primary / secondary	Company	Dilution
Rabbit anti-insulin monoclonal antibody	Primary	Cell Signaling	1:500
Rabbit anti-glucagon polyclonal antibody	Primary	Agilent Technologies	1:200
Rabbit anti-von Willebrand factor (vWF) polyclonal antibody	Primary	Agilent Technologies	1:200
DISCOVERY anti-Rabbit HQ and DISCOVERY anti-HQ HRP	Secondary	Roche Diagnostics	n/a

## Sheet: Sheet1
Supplemental Table 3. Antibodies for immunohistochemistry
Primary antibody	Primary / secondary	Company information	Dilution
Rabbit anti-insulin monoclonal antibody	Primary	Cell Signaling, Boston, MA	1:500
Rabbit anti-glucagon polyclonal antibody	Primary	Agilent Technologies, Santa Clara, CA	1:200
Rabbit anti-von Willebrand factor (vWF) polyclonal antibody	Primary	Agilent Technologies, Santa Clara, CA	1:200
DISCOVERY anti-Rabbit HQ and DISCOVERY anti-HQ HRP	Secondary	Roche Diagnostics, Indianapolis, IN	n/a
