# Supplementary material for: Microwell culture platform maintains viability and mass of human pancreatic islets
Source: Front Endocrinol (Lausanne). 2022 Nov 17;13:1015063. doi: 10.3389/fendo.2022.1015063 (PMC9712283; doi:10.3389/fendo.2022.1015063)
Supplement: Supplementary file 4 [file Table_4.xlsx]

## Sheet: TableForPaper (2)
Supplementary Table 4: Islet mass changes during the culture
Donor	Pre-/Post-culture	Culture dish	Islet mass (IEQ)	% Post-/Pre-culture	Average IEQ at Pre-culture	Islet mass / Average IEQ at Pre-culture
A	Pre-culture	Flat bottom dish	1854.87	1	1860.16	0.997157
A	Post-culture	Flat bottom dish	1578.29	0.850891	1860.16	0.848472
A	Pre-culture	Microwell dish	1424.53	1	1712.17	0.831998
A	Post-culture	Microwell dish	1441.99	1.01226	1712.17	0.842195
B	Pre-culture	Flat bottom dish	1940.47	1	1860.16	1.04318
B	Post-culture	Flat bottom dish	1434.81	0.739411	1860.16	0.771338
B	Pre-culture	Microwell dish	1906.45	1	1712.17	1.11347
B	Post-culture	Microwell dish	1643.25	0.861941	1712.17	0.959743
C	Pre-culture	Microwell dish	1805.55	1	1712.17	1.05453
C	Post-culture	Microwell dish	1680.04	0.930491	1712.17	0.981234
C	Pre-culture	Flat bottom dish	1785.12	1	1860.16	0.959664
C	Post-culture	Flat bottom dish	1600.37	0.896503	1860.16	0.860342

## Sheet: TableForPaper
Supplemental Table 4: Islet mass changes during the culture
Donor	Pre-/Post-culture	Culture dish	Islet mass (IEQ)	% Post-/Pre-culture	Average IEQ at Pre-culture	Islet mass / Average IEQ at Pre-culture
A	Pre-culture	Flat bottom dish	1854.87	1	1860.16	0.997157
A	Post-culture	Flat bottom dish	1578.29	0.850891	1860.16	0.848472
B	Pre-culture	Flat bottom dish	1940.47	1	1860.16	1.04318
B	Post-culture	Flat bottom dish	1434.81	0.739411	1860.16	0.771338
C	Pre-culture	Flat bottom dish	1785.12	1	1860.16	0.959664
C	Post-culture	Flat bottom dish	1600.37	0.896503	1860.16	0.860342
A	Pre-culture	Microwell dish	1424.53	1	1712.17	0.831998
A	Post-culture	Microwell dish	1441.99	1.01226	1712.17	0.842195
B	Pre-culture	Microwell dish	1906.45	1	1712.17	1.11347
B	Post-culture	Microwell dish	1643.25	0.861941	1712.17	0.959743
C	Pre-culture	Microwell dish	1805.55	1	1712.17	1.05453
C	Post-culture	Microwell dish	1680.04	0.930491	1712.17	0.981234
